# Supplementary material for: Sources of variability in cytosolic calcium transients triggered by stimulation of homogeneous uro-epithelial cell monolayers
Source: J R Soc Interface. 2015 Apr 6;12(105):20141403. doi: 10.1098/rsif.2014.1403 (PMC4387530; doi:10.1098/rsif.2014.1403)
Supplement: S1 Supplementary Tables [file rsif20141403supp1.xlsx]

## Sheet: Sheet1
Binned	Peakh			Peak t			FWHM			Plateau Height
Distance (mm)
	mean	SEM	p value	Mean	SEM	p value	Mean	SEM	p value	Mean	SEM	p value
10	1.73501	0.0433447	0.000963175	0.376884	0.125628	0.275886	8.27656	4.75928	0.00152698	0.845832	0.137652	0.000987769
20	1.47339	0.173926	0.000170331	0.41541	0.0699518	0.210879	5.16657	2.04614	0.000149374	0.6701	0.111424	0.000166523
30	1.40007	0.111621	1.25679e-06	1.82747	1.37332	0.514651	5.87721	1.71417	4.78951e-08	0.580496	0.0803917	7.48995e-06
40	1.43981	0.0786663	1.44589e-10	1.43014	0.946146	0.565091	5.02824	1.21155	1.903e-12	0.506648	0.0622271	2.02432e-07
50	1.41108	0.0704811	4.68e-13	1.17597	0.704289	0.490396	4.2585	0.928218	5.2e-14	0.456762	0.0531197	5.29792e-07
60	1.41118	0.0596441	0	1.00629	0.518086	0.604291	3.70692	0.711354	0	0.392817	0.0435254	1.30528e-05
70	1.33579	0.0635127	0	0.91641	0.44336	0.40495	3.2929	0.621279	8e-15	0.344602	0.0402046	0.0114131
80	1.2675	0.0626135	0	0.929875	0.376081	0.893426	3.11249	0.545751	2.7e-14	0.309389	0.0352044	0.0909954
90	1.22481	0.059126	0	0.950099	0.332805	0.893233	2.89672	0.479455	2.66e-13	0.284868	0.0311659	0.381234
100	1.1937	0.0597546	0	0.920529	0.318327	0.675551	2.79217	0.46106	7.48e-12	0.279741	0.0298998	0.447056
110	1.16912	0.0609584	1e-15	0.906343	0.311557	0.575111	2.74495	0.452305	1.9442e-11	0.275698	0.0294199	0.582886
120	1.11858	0.0591949	8e-15	0.964369	0.294043	0.868866	2.64467	0.415186	6.4136e-11	0.261895	0.0266708	0.919084
130	1.12159	0.0575775	2e-15	0.953194	0.285757	0.883427	2.60079	0.404163	1.09003e-10	0.257917	0.0260503	0.735755
140	1.10876	0.0562342	1e-15	0.926358	0.270631	0.745972	2.51441	0.384092	2.07664e-10	0.250779	0.0248921	0.477516
150	1.08393	0.0547638	2e-15	0.895589	0.252819	0.759937	2.4106	0.360266	7.91823e-10	0.240143	0.0236163	0.136732
160	1.08399	0.0543094	2e-15	0.892617	0.250738	0.768058	2.40036	0.357423	7.35713e-10	0.239704	0.0234245	0.13217
170	1.08751	0.0526306	0	0.88603	0.242713	0.98041	2.35812	0.346569	1.67654e-09	0.237962	0.0226912	0.126632
180	1.08659	0.0508778	0	0.879717	0.231582	0.51387	2.30152	0.331425	1.41869e-09	0.233124	0.0218102	0.0738474
190	1.05012	0.0516321	2e-15	0.855127	0.221811	0.778267	2.22029	0.31873	1.99944e-08	0.230695	0.0209275	0.0905608
200	1.04456	0.0507657	1e-15	0.856766	0.215515	0.377869	2.19294	0.309953	4.46801e-09	0.229597	0.0203472	0.0879226
210	1.03253	0.0502352	2e-15	0.848149	0.209641	0.302166	2.15693	0.301983	7.11005e-09	0.226884	0.0198599	0.0434915
220	1.01314	0.0487879	1e-15	0.830864	0.195049	0.0908758	2.06433	0.282135	4.46151e-08	0.226508	0.01847	0.239576
230	1.01667	0.047929	0	0.829093	0.19136	0.0424748	2.0475	0.276963	2.87674e-08	0.225379	0.0181337	0.170863
240	0.991375	0.0479986	8e-15	0.815255	0.185715	0.0538367	2.00203	0.269404	7.13997e-08	0.222196	0.0176875	0.0950029
250	0.969598	0.0480383	2.55e-13	0.796289	0.180458	0.138047	1.94934	0.26251	1.73789e-06	0.220173	0.0172206	0.061459
260	0.957853	0.0474292	3.92e-13	0.794201	0.175326	0.0436804	1.92278	0.255302	5.71905e-07	0.219139	0.0167331	0.0489244
270	0.947569	0.0469357	5e-13	0.786989	0.170538	0.026245	1.89022	0.248689	6.91792e-07	0.217102	0.0163221	0.0246842
280	0.933419	0.0463466	9.68e-13	0.777904	0.164276	0.0106268	1.84664	0.240028	9.58046e-07	0.215614	0.015754	0.0256774
290	0.930585	0.0461707	8.71e-13	0.77337	0.162577	0.0116122	1.8343	0.237684	9.32142e-07	0.215475	0.0155875	0.0304326
300	0.929434	0.0459402	8.31e-13	0.775482	0.161728	0.00556053	1.83187	0.236435	4.10779e-07	0.21507	0.0155101	0.0205569
310	0.92679	0.0455089	8.93e-13	0.774358	0.159261	0.00206209	1.81668	0.23296	2.65761e-07	0.214866	0.0152714	0.0246358
320	0.896809	0.0450617	2.06041e-10	0.754186	0.152412	0.00527748	1.75434	0.223614	5.50118e-06	0.212926	0.0146341	0.013028
330	0.888049	0.0446169	2.61346e-10	0.751329	0.148818	0.00113538	1.73062	0.218538	4.25179e-06	0.213287	0.0142935	0.0299671
340	0.887984	0.0440494	6.4586e-11	0.74994	0.146029	0.000151159	1.71776	0.214539	4.14026e-07	0.213339	0.0140257	0.056482
350	0.881924	0.0434543	8.8749e-11	0.747147	0.142733	1.3354e-05	1.69651	0.209861	1.11868e-07	0.213066	0.0137035	0.0731316
360	0.862728	0.042997	4.72727e-09	0.73234	0.138434	3.68405e-05	1.65554	0.20394	6.27344e-07	0.211091	0.0133137	0.0116691
370	0.843725	0.0428832	4.16506e-07	0.71621	0.135567	0.00124411	1.61907	0.200092	3.83635e-05	0.211195	0.0130205	0.0356139
380	0.834445	0.042642	2.13866e-06	0.708158	0.133328	0.00257786	1.59727	0.196992	0.000112753	0.211269	0.0127976	0.0777906
390	0.813712	0.0421689	6.53082e-05	0.693285	0.12908	0.011363	1.55544	0.191075	0.00112076	0.210256	0.0124025	0.0640629
400	0.800317	0.0420039	0.00186562	0.681873	0.127077	0.149818	1.52984	0.188353	0.0245496	0.210145	0.0122012	0.0874189
